# Supplementary material for: The Effects of Concurrent Training on Molecular, Functional, and Clinical Outcomes in Breast Cancer Survivors: A Pilot Study
Source: Cancers (Basel). 2025 Jun 13;17(12):1967. doi: 10.3390/cancers17121967 (PMC12191275; doi:10.3390/cancers17121967)
Supplement: Supplementary file 1 [file cancers-17-01967-s001.zip]

Archive with 1 entries (1 files):
- cancers-3669226-supplementary.pdf
